# Supplementary material for: High Thyroid Cancer Incidence Rate in a Community near a Landfill: A Descriptive Epidemiological Assessment
Source: Toxics. 2021 Dec 1;9(12):325. doi: 10.3390/toxics9120325 (PMC8705650; doi:10.3390/toxics9120325)
Supplement: Supplementary file 1 [file toxics-09-00325-s001.zip]

Archive with 1 entries (1 files):
- toxics-1456374-supplementary.pdf
